# Supplementary material for: Rule-based expert system to assess caving output ratio in top coal caving
Source: PLoS One. 2020 Sep 4;15(9):e0238138. doi: 10.1371/journal.pone.0238138 (PMC7473562; doi:10.1371/journal.pone.0238138)
Supplement: S1 Data — (TXT) [file pone.0238138.s001.txt]

Sound data	Vibration data	RPCRF
1.625	2.698	0%
1.611	3.076	0%
1.538	3.013	0%
1.485	2.993	0%
1.585	3.076	0%
1.552	3.149	0%
1.314	3.073	0%
1.581	3.169	0%
1.593	3.084	0%
1.586	3.112	0%
1.495	3.131	0%
1.464	3.11	0%
1.576	3.146	0%
1.604	2.958	0%
1.467	3.147	0%
1.446	3.071	0%
1.588	2.971	0%
1.566	3.159	0%
1.647	3.132	0%
1.558	3.083	0%
1.587	2.828	0%
1.61	3.147	0%
1.264	3.116	0%
1.612	3.132	0%
1.089	3.149	0%
1.615	3.143	0%
1.57	3.114	0%
1.648	3.143	0%
1.438	3.153	0%
1.596	3.125	0%
1.381	3.127	0%
1.612	2.814	0%
1.576	3.052	0%
1.483	3.007	0%
1.634	2.531	0%
1.577	3.054	0%
1.601	3.095	0%
1.616	3.065	0%
1.621	3.017	0%
1.537	3.037	0%
1.573	2.785	0%
1.609	3.141	0%
1.619	3.066	0%
1.673	3.389	0%
1.57	2.822	0%
1.605	3.079	0%
1.48	3.358	0%
1.642	3.391	0%
1.545	3.385	0%
1.514	3.375	0%
1.633	3.22	0%
1.614	3.345	0%
1.649	2.967	0%
1.482	3.372	0%
1.41	2.785	0%
1.591	3.451	0%
1.612	3.357	0%
1.598	3.339	0%
1.586	3.404	0%
1.553	3.395	0%
1.547	3.377	0%
1.636	3.352	0%
1.631	3.389	0%
1.634	3.386	0%
1.462	3.388	0%
1.607	3.362	0%
1.614	3.279	0%
1.589	3.361	0%
1.659	3.239	0%
1.662	3.371	0%
1.645	3.355	0%
1.633	3.397	0%
1.545	3.397	0%
1.634	3.408	0%
1.613	2.705	0%
1.648	3.37	0%
1.609	3.352	0%
1.621	3.389	0%
1.673	3.197	0%
1.618	3.471	0%
1.657	3.385	0%
1.698	3.357	0%
1.664	3.355	0%
1.617	3.321	0%
1.702	3.388	0%
1.623	3.374	0%
1.476	3.411	0%
1.644	3.411	0%
1.593	3.283	0%
1.367	3.47	0%
1.613	3.428	0%
1.637	3.272	0%
1.668	3.369	0%
1.668	3.441	0%
1.603	3.323	0%
1.76	3.372	0%
1.694	3.325	0%
1.599	3.404	0%
1.338	3.261	0%
1.709	3.37	0%
1.759	3.343	0%
1.677	3.391	0%
1.608	3.397	0%
1.658	3.332	0%
1.688	3.362	0%
1.7	3.407	0%
1.684	3.373	0%
1.853	3.46	0%
1.729	3.346	0%
1.756	3.397	0%
1.441	3.109	0%
1.711	3.389	0%
1.73	3.359	0%
1.722	3.394	0%
1.698	3.409	0%
1.801	3.359	0%
1.731	3.459	0%
1.678	3.404	0%
1.602	3.397	0%
1.751	3.401	0%
1.741	3.374	0%
1.671	3.398	0%
1.674	3.391	0%
1.493	3.388	0%
1.673	3.384	0%
1.667	3.382	0%
1.695	3.423	0%
1.674	3.378	0%
1.771	3.257	0%
1.79	3.383	0%
1.758	3.38	0%
1.712	3.372	0%
1.754	3.392	0%
1.776	3.397	0%
1.808	3.397	0%
1.779	3.282	0%
1.776	2.921	0%
1.756	3.408	0%
1.821	3.277	0%
1.884	3.373	0%
1.808	3.381	0%
1.814	3.38	0%
1.858	3.284	0%
1.861	3.519	0%
2.001	3.398	0%
1.867	3.427	0%
1.957	3.539	0%
1.819	3.35	0%
1.876	3.529	0%
1.618	3.511	0%
1.811	3.526	0%
1.891	3.489	0%
1.957	3.03	0%
1.902	3.469	0%
1.9	3.565	0%
1.913	3.464	0%
1.911	3.494	0%
1.886	3.578	0%
1.947	3.455	0%
1.899	3.49	0%
1.884	3.247	0%
1.902	3.335	0%
1.988	3.534	0%
1.965	3.535	0%
1.984	3.529	0%
2.002	3.541	0%
1.996	3.516	0%
1.998	3.506	0%
1.874	3.478	0%
2.038	3.516	0%
2.03	3.527	0%
2.018	3.502	0%
2.022	3.526	0%
2.033	3.49	0%
2	3.554	0%
1.908	3.52	0%
1.994	3.499	0%
2.068	3.492	0%
2.218	3.597	0%
1.988	3.547	0%
2.068	3.521	0%
2.078	3.535	0%
1.936	3.489	0%
2.088	3.525	0%
2.054	3.428	0%
2.094	3.406	0%
1.984	3.419	0%
2.112	3.453	0%
2.066	3.509	0%
2.026	3.533	0%
1.973	3.56	0%
2.09	3.527	0%
2.065	3.533	0%
2.125	3.524	0%
1.992	3.469	0%
2.047	3.448	0%
2.157	3.569	0%
2.111	3.122	0%
1.975	3.46	0%
2.068	3.444	0%
1.977	3.528	0%
2.038	3.534	0%
2.22	3.524	0%
2.154	3.413	0%
2.161	3.428	0%
2.158	2.977	0%
2.185	3.508	0%
2.175	3.546	0%
2.275	3.389	0%
2.186	3.455	0%
2.264	3.378	0%
2.189	3.529	0%
2.164	3.27	0%
2.196	3.52	0%
2.529	3.476	0%
2.162	3.523	0%
2.155	3.479	0%
2.215	3.507	0%
2.061	3.556	0%
2.018	3.561	0%
2.182	3.504	0%
2.21	3.465	0%
2.202	3.522	0%
2.163	3.511	0%
2.083	3.508	0%
2.212	3.526	0%
2.08	3.478	0%
2.238	3.474	0%
2.207	3.501	0%
2.18	3.051	0%
2.207	3.528	0%
2.22	3.505	0%
2.243	3.5	0%
2.193	3.451	0%
2.145	3.515	0%
2.188	3.526	0%
2.261	3.511	0%
2.274	3.533	0%
2.172	3.525	0%
2.172	3.505	0%
2.224	3.481	0%
2.183	3.515	0%
2.02	3.519	0%
2.181	3.482	0%
2.241	3.438	0%
2.162	3.41	0%
2.127	3.375	0%
2.249	3.469	0%
2.266	3.447	0%
2.232	3.462	0%
2.21	3.22	0%
2.172	3.473	0%
2.238	3.492	0%
2.255	3.487	0%
2.012	3.461	0%
2.178	3.476	0%
2.345	3.204	0%
2.248	3.416	0%
2.265	3.516	0%
2.291	3.455	0%
2.236	3.478	0%
2.141	3.475	0%
2.221	3.464	0%
2.227	3.514	0%
2.152	3.453	0%
2.274	3.498	0%
2.349	3.514	0%
2.278	3.501	0%
2.009	3.193	0%
2.023	3.42	0%
2.137	3.483	0%
2.254	3.365	0%
2.364	3.47	0%
2.289	3.473	0%
2.135	3.387	0%
2.252	3.451	0%
1.921	3.468	0%
2.207	3.171	0%
2.241	3.396	0%
2.217	3.229	0%
2.446	3.478	0%
2.274	3.484	0%
2.208	3.479	0%
2.275	3.351	0%
2.255	3.422	0%
2.308	3.429	0%
2.301	3.455	0%
2.298	3.413	0%
2.417	3.423	0%
2.289	3.487	0%
2.337	3.094	0%
2.286	3.442	0%
2.212	3.523	0%
2.18	3.485	0%
2.266	3.505	0%
2.174	3.4	0%
2.383	3.385	0%
2.116	3.454	0%
2.201	3.419	0%
2.287	3.467	0%
2.32	3.452	0%
2.277	3.418	0%
2.273	3.488	0%
2.23	3.297	0%
2.209	3.484	0%
2.274	3.45	0%
2.268	3.325	0%
2.177	3.33	0%
2.227	3.185	0%
2.249	3.458	0%
2.264	3.462	0%
2.277	3.427	0%
2.336	3.414	0%
2.285	3.48	0%
2.15	3.491	0%
2.326	3.34	0%
2.288	3.368	0%
2.205	3.454	0%
2.228	3.448	0%
2.142	3.467	0%
2.374	3.442	0%
2.164	3.485	0%
2.118	3.48	0%
2.28	3.303	0%
2.29	3.483	0%
2.214	3.466	0%
2.25	3.529	0%
2.13	3.568	0%
2.237	3.302	0%
2.26	3.405	0%
2.237	3.468	0%
2.266	3.475	0%
2.173	3.743	0%
2.165	3.452	0%
2.245	3.407	0%
1.731	3.513	0%
2.306	3.479	0%
2.223	3.438	0%
2.239	3.5	0%
2.299	3.365	0%
2.064	3.474	0%
2.241	3.479	0%
2.272	3.491	0%
2.251	3.49	0%
2.24	3.487	0%
2.251	3.458	0%
2.219	3.471	0%
2.21	3.47	0%
2.192	3.476	0%
2.181	3.483	0%
2.133	3.477	0%
2.165	3.465	0%
2.221	3.382	0%
2.215	3.476	0%
2.148	3.484	0%
2.202	3.476	0%
1.981	3.379	0%
2.297	3.423	0%
2.193	3.533	0%
2.095	3.441	0%
2.191	3.427	0%
2.217	3.445	0%
2.062	3.471	0%
2.211	3.474	0%
2.263	3.493	0%
2.204	3.471	0%
2.093	3.411	0%
2.277	3.447	0%
2.205	3.232	0%
2.177	3.498	0%
2.191	3.441	0%
2.197	3.489	0%
2.143	3.203	0%
2.169	3.483	0%
2.042	3.419	0%
2.129	3.396	0%
1.708	3.503	0%
2.209	3.454	0%
2.074	3.433	0%
2.194	3.22	0%
2.049	3.452	0%
1.605	3.456	0%
2.159	3.473	0%
2.062	3.471	0%
1.74	3.294	0%
2.163	3.313	0%
1.961	3.433	0%
2.079	3.532	0%
2.12	3.494	0%
2.039	3.456	0%
2.161	3.351	0%
2.156	3.248	0%
1.702	3.475	0%
2.135	3.474	0%
2.158	3.44	0%
2.083	3.488	0%
2.115	3.44	0%
2.146	3.32	0%
2.034	2.843	0%
2.073	3.486	0%
2.047	3.359	0%
2.118	3.477	0%
2.014	3.465	0%
2.121	3.443	0%
2.143	3.48	0%
2.129	3.481	0%
2.153	3.475	0%
2.137	3.418	0%
2.099	3.296	0%
2.099	3.501	0%
2.031	3.402	0%
2.099	3.422	0%
2.021	3.472	0%
2.097	3.461	0%
2.116	3.247	0%
2.191	3.443	0%
2.097	3.308	0%
1.878	3.433	0%
1.95	3.392	0%
2.039	3.428	0%
1.618	3.48	0%
2.085	3.356	0%
2.087	2.866	0%
2.06	3.473	0%
2.047	3.477	0%
2.038	3.438	0%
1.883	3.405	0%
2.091	3.462	0%
2.092	3.513	0%
2.087	3.43	0%
1.906	3.419	0%
1.97	3.438	0%
2.059	3.465	0%
2.058	3.477	0%
1.913	3.465	0%
2.007	3.357	0%
2.038	3.479	0%
1.974	3.181	0%
1.872	3.285	0%
1.909	3.432	0%
2.012	3.473	0%
1.998	3.635	0%
2.116	3.397	0%
2.041	3.396	0%
1.85	3.287	0%
2.036	3.303	0%
1.908	3.411	0%
2.054	3.387	0%
2.047	3.364	0%
2.008	3.438	0%
1.982	3.445	0%
2.082	3.425	0%
2.054	3.413	0%
2.01	3.432	0%
2.032	3.411	0%
1.971	3.469	0%
1.969	3.344	0%
1.78	3.412	0%
2.061	3.345	0%
1.947	3.4	0%
1.924	3.43	0%
1.991	3.257	0%
1.992	3.415	0%
1.99	3.401	0%
1.976	3.322	0%
1.957	3.435	0%
1.986	3.431	0%
1.921	3.408	0%
1.809	3.507	0%
1.886	3.506	0%
1.975	3.432	0%
1.963	3.415	0%
1.954	3.446	0%
1.922	3.385	0%
2.006	3.45	0%
1.973	3.425	0%
1.976	3.434	0%
1.976	3.481	0%
1.92	3.414	0%
1.981	3.358	0%
1.899	3.339	0%
1.856	3.356	0%
1.926	3.423	0%
1.95	3.435	0%
1.875	3.309	0%
1.941	3.319	0%
1.944	3.384	0%
1.944	3.478	0%
1.951	3.436	0%
1.859	3.377	0%
1.915	3.444	0%
1.936	3.431	0%
1.925	3.435	0%
1.936	3.445	0%
1.854	3.4	0%
1.903	3.577	0%
1.989	3.42	0%
1.792	3.42	0%
1.876	3.392	0%
1.798	3.434	0%
1.803	3.126	0%
1.912	3.295	0%
1.357	3.43	0%
1.905	3.437	0%
1.803	3.292	0%
1.894	3.429	0%
1.891	3.388	0%
2.048	3.404	0%
1.788	3.471	0%
1.902	3.399	0%
1.825	3.428	0%
1.894	3.356	0%
1.744	3.433	0%
1.879	3.431	0%
1.86	2.913	0%
1.82	3.281	0%
1.787	3.38	0%
1.863	3.398	0%
1.877	3.426	0%
1.874	3.212	0%
1.978	3.43	0%
1.87	3.421	0%
1.813	3.203	0%
1.859	3.423	0%
1.876	3.194	0%
1.847	3.412	0%
1.639	3.477	0%
1.806	3.437	0%
1.628	3.438	0%
1.809	3.426	0%
1.87	3.27	0%
1.865	3.428	0%
1.785	3.436	0%
1.873	3.423	0%
1.893	3.421	0%
1.805	3.451	0%
1.898	3.477	0%
1.865	3.367	0%
1.76	3.241	0%
1.843	3.368	0%
1.898	3.284	0%
1.874	3.438	0%
1.781	3.436	0%
1.852	3.378	0%
0.972	3.389	0%
1.824	3.332	0%
1.563	2.911	0%
1.904	3.362	0%
1.242	3.196	0%
1.827	3.371	0%
1.853	3.383	0%
1.834	3.605	0%
1.829	3.399	0%
1.941	3.362	0%
1.796	3.008	0%
1.805	3.248	0%
1.763	3.337	0%
1.651	3.566	0%
1.961	3.316	0%
1.748	3.427	0%
1.715	3.392	0%
1.775	3.277	0%
1.562	3.35	0%
1.839	3.383	0%
1.82	3.162	0%
1.81	3.383	0%
1.815	3.364	0%
1.702	3.423	0%
1.79	3.384	0%
1.773	3.243	0%
1.818	3.386	0%
1.748	3.314	0%
1.502	3.384	0%
1.845	3.382	0%
1.815	3.119	0%
1.649	3.305	0%
1.72	3.314	0%
1.778	3.357	0%
1.85	3.421	0%
1.691	3.387	0%
1.777	3.276	0%
1.776	3.383	0%
1.797	3.407	0%
1.789	3.398	0%
1.596	3.367	0%
1.785	2.945	0%
1.759	3.406	0%
1.676	3.282	0%
1.517	3.285	0%
1.693	3.386	0%
1.814	3.313	0%
1.727	3.389	0%
1.719	3.369	0%
1.779	2.855	0%
1.928	3.372	0%
1.633	3.312	0%
1.79	3.458	0%
1.812	3.346	0%
1.594	3.164	0%
1.714	3.398	0%
1.756	2.973	0%
1.727	3.352	0%
1.693	3.388	0%
1.392	3.38	0%
1.751	3.454	0%
1.75	3.387	0%
1.633	3.328	0%
1.78	3.328	0%
1.781	3.34	0%
1.748	3.336	0%
1.704	3.39	0%
1.683	3.287	0%
1.765	3.363	0%
1.468	3.379	0%
1.695	3.395	0%
1.719	3.402	0%
1.28	2.855	0%
1.724	3.479	0%
1.333	3.39	0%
1.732	3.17	0%
1.746	3.305	0%
1.709	3.383	0%
1.758	3.171	0%
1.647	3.391	0%
1.726	3.382	0%
1.72	3.396	0%
1.686	3.404	0%
1.637	3.362	0%
1.592	3.346	0%
1.705	3.404	0%
1.729	3.382	0%
1.714	3.313	0%
1.518	3.36	0%
1.733	3.341	0%
1.716	3.367	0%
1.628	3.376	0%
1.594	3.394	0%
1.706	3.367	0%
1.688	3.317	0%
1.696	3.299	0%
1.461	3.385	0%
1.692	3.327	0%
1.696	3.407	0%
1.479	3.373	0%
1.603	3.372	0%
1.687	3.366	0%
1.628	3.396	0%
1.644	3.326	0%
1.569	3.353	0%
1.699	3.32	0%
1.263	3.371	0%
1.67	3.208	0%
1.729	3.363	0%
1.675	3.363	0%
1.692	3.289	0%
1.68	3.269	0%
1.648	3.072	0%
1.638	3.327	0%
1.813	3.355	0%
1.661	3.306	0%
1.527	3.371	0%
1.671	3.372	0%
1.44	3.534	0%
1.656	3.369	0%
1.667	3.389	0%
1.647	3.377	0%
1.396	3.33	0%
1.65	2.772	0%
1.636	3.302	0%
1.556	3.221	0%
1.676	3.425	0%
1.663	3.413	0%
1.666	3.45	0%
1.652	3.396	0%
1.606	3.234	0%
1.709	3.404	0%
1.53	3.404	0%
1.698	3.312	0%
1.392	3.306	0%
1.616	3.404	0%
1.507	3.404	0%
1.655	3.283	0%
1.65	3.283	0%
1.632	3.376	0%
1.643	3.367	0%
1.649	3.365	0%
1.099	3.35	0%
1.691	3.382	0%
1.622	3.34	0%
1.648	3.377	0%
1.525	3.536	0%
1.634	3.249	0%
1.63	3.373	0%
1.641	3.361	0%
1.142	3.392	0%
1.725	3.166	0%
1.56	3.406	0%
1.582	3.342	0%
1.556	3.371	0%
1.514	3.385	0%
1.597	3.366	0%
1.648	3.228	0%
1.637	3.255	0%
1.639	3.375	0%
1.686	3.375	0%
1.638	3.35	0%
1.544	2.951	0%
1.742	3.31	0%
1.531	3.349	0%
1.603	2.961	0%
1.624	3.374	0%
1.61	3.371	0%
1.691	3.379	0%
1.63	3.368	0%
1.634	2.917	0%
1.616	3.263	0%
1.563	3.243	0%
1.655	3.362	0%
1.655	3.245	0%
1.616	3.4	0%
1.6	3.316	0%
1.594	3.366	0%
1.365	3.395	0%
1.603	3.367	0%
1.619	2.486	0%
1.61	3.286	0%
1.621	3.391	0%
1.52	3.386	0%
1.56	3.272	0%
1.618	3.364	0%
1.547	3.25	0%
1.605	3.382	0%
1.623	3.211	0%
1.572	3.258	0%
1.509	3.336	0%
1.586	3.377	0%
1.584	3.322	0%
1.626	3.334	0%
1.677	3.324	0%
1.61	3.372	0%
1.612	3.001	0%
1.613	3.408	0%
1.605	3.373	0%
1.611	3.365	0%
1.63	3.362	0%
1.549	3.359	0%
1.585	3.406	0%
1.505	3.341	0%
1.53	3.154	0%
1.613	3.294	0%
1.6	3.364	0%
1.598	3.353	0%
1.59	3.372	0%
1.606	3.304	0%
1.461	3.368	0%
1.588	3.403	0%
1.461	3.226	0%
1.598	3.28	0%
1.595	3.254	0%
1.555	3.177	0%
1.64	3.257	0%
1.588	3.347	0%
1.565	3.53	0%
1.557	3.369	0%
1.476	3.196	0%
1.595	3.352	0%
0.932	3.358	0%
1.418	3.286	0%
1.515	3.309	0%
1.563	2.968	0%
1.602	3.271	0%
1.587	3.387	0%
1.591	3.303	0%
1.56	3.354	0%
1.527	3.304	0%
1.62	3.337	0%
1.548	3.303	0%
1.549	3.341	0%
1.624	3.346	0%
1.59	3.364	0%
1.604	3.23	0%
1.584	3.367	0%
1.59	3.368	0%
1.411	3.258	0%
1.502	3.343	0%
1.584	3.362	0%
1.669	3.451	0%
1.552	3.324	0%
1.548	3.209	0%
1.581	3.341	0%
1.372	3.48	0%
1.564	3.347	0%
1.556	3.349	0%
1.573	3.352	0%
1.698	3.323	0%
1.604	3.389	0%
1.681	3.304	0%
1.509	3.388	0%
1.618	3.161	0%
1.545	3.32	0%
1.521	3.364	0%
1.576	3.317	0%
1.539	3.349	0%
1.57	3.361	0%
1.426	3.345	0%
1.472	3.333	0%
1.565	3.479	0%
1.462	3.426	0%
1.604	3.354	0%
1.565	3.365	0%
1.592	3.368	0%
1.573	3.299	0%
1.567	3.361	0%
1.287	3.316	0%
1.527	3.153	0%
1.562	3.347	0%
1.595	3.307	0%
1.491	2.733	0%
1.596	3.274	0%
1.418	3.363	0%
1.562	3.38	0%
1.498	3.375	0%
1.538	3.046	0%
1.5	3.367	0%
1.517	3.438	0%
1.563	3.281	0%
1.53	3.401	0%
1.506	3.416	0%
1.474	3.255	0%
1.428	3.281	0%
1.477	3.179	0%
1.549	3.263	0%
1.653	3.306	0%
1.392	3.344	0%
1.6	3.36	0%
1.471	3.37	0%
1.532	3.286	0%
1.546	3.31	0%
1.505	3.296	0%
1.54	3.388	0%
1.451	3.327	0%
1.551	3.274	0%
1.559	3.365	0%
1.544	3.335	0%
1.464	3.301	0%
1.526	3.303	0%
1.499	3.054	0%
1.505	3.228	0%
1.382	3.032	0%
1.505	3.301	0%
1.552	3.321	0%
1.531	3.215	0%
1.333	3.301	0%
1.539	3.153	0%
1.51	3.331	0%
1.503	3.359	0%
1.458	3.373	0%
1.413	3.266	0%
1.475	3.265	0%
1.501	3.365	0%
1.415	3.322	0%
1.505	3.32	0%
1.526	3.247	0%
1.322	3.304	0%
1.518	3.377	0%
1.526	3.232	0%
1.429	3.245	0%
1.497	3.346	0%
1.534	3.139	0%
1.393	3.302	0%
1.442	3.321	0%
1.446	3.33	0%
1.422	3.265	0%
1.503	3.294	0%
1.445	3.293	0%
1.544	3.108	0%
1.452	3.324	0%
1.456	2.742	0%
1.393	3.3	0%
1.457	3.355	0%
1.343	3.002	0%
1.55	3.293	0%
1.336	3.317	0%
1.5	3.326	0%
1.539	3.242	0%
1.519	3.281	0%
1.325	2.856	0%
1.529	3.317	0%
1.523	3.162	0%
1.554	3.328	0%
1.561	3.323	0%
1.518	3.379	0%
1.354	3.319	0%
1.505	3.251	0%
1.462	3.345	0%
1.577	3.253	0%
1.397	3.321	0%
1.48	3.324	0%
1.395	3.334	0%
1.501	3.286	0%
1.219	3.326	0%
1.506	3.313	0%
1.468	3.134	0%
1.515	3.318	0%
1.407	3.315	0%
1.525	3.316	0%
1.441	3.298	0%
1.503	3.363	0%
1.183	3.249	0%
1.508	3.274	0%
1.543	3.32	0%
1.447	3.324	0%
1.568	3.214	0%
1.505	3.31	0%
1.544	3.141	0%
1.543	3.335	0%
1.576	3.296	0%
1.486	3.102	0%
1.452	3.167	0%
1.398	3.314	0%
1.477	3.352	0%
1.515	3.323	0%
1.475	3.302	0%
1.506	3.258	0%
1.27	3.322	0%
1.515	3.225	0%
1.461	3.332	0%
1.471	3.269	0%
1.498	3.061	0%
1.506	3.306	0%
1.518	3.001	0%
1.501	3.287	0%
1.541	3.312	0%
1.493	3.329	0%
1.52	3.292	0%
1.468	3.297	0%
1.516	3.384	0%
1.405	3.263	0%
1.548	3.29	0%
1.472	3.248	0%
1.395	3.297	0%
1.512	3.27	0%
1.433	3.244	0%
1.52	3.271	0%
1.47	3.107	0%
1.517	3.326	0%
1.573	3.284	0%
1.401	3.364	0%
1.549	3.319	0%
1.494	3.157	0%
1.212	3.377	0%
1.47	3.332	0%
1.375	3.234	0%
1.504	3.365	0%
1.637	3.093	0%
1.472	3.356	0%
1.554	3.094	0%
1.468	3.254	0%
1.386	3.302	0%
1.475	3.173	0%
1.52	3.208	0%
1.517	3.33	0%
1.494	3.334	0%
1.503	3.213	0%
1.507	3.155	0%
1.508	3.317	0%
1.362	3.272	0%
1.335	3.267	0%
1.418	3.251	0%
1.507	3.333	0%
1.503	3.14	0%
1.326	3.327	0%
1.507	3.286	0%
1.387	3.196	0%
1.44	3.077	0%
1.488	3.036	0%
1.415	3.294	0%
1.502	3.323	0%
1.475	3.254	0%
1.44	3.334	0%
1.517	3.337	0%
1.506	3.337	0%
1.518	3.309	0%
1.428	3.107	0%
1.452	3.332	0%
1.498	3.317	0%
1.474	3.27	0%
1.309	3.3	0%
1.494	3.291	0%
1.495	3.237	0%
1.278	3.272	0%
1.498	3.261	0%
1.478	3.291	0%
1.506	3.332	0%
1.519	3.379	0%
1.432	3.291	0%
1.545	3.298	0%
1.431	3.307	0%
1.517	3.359	0%
1.491	3.297	0%
1.517	3.199	0%
1.519	3.324	0%
1.421	3.334	0%
1.461	3.331	0%
1.472	2.661	0%
1.489	3.294	0%
1.435	3.351	0%
1.429	3.146	0%
1.335	3.323	0%
1.504	3.33	0%
0.826	3.337	0%
1.453	3.347	0%
1.431	3.214	0%
1.484	3.329	0%
1.555	3.369	0%
1.456	3.313	0%
1.075	3.301	0%
1.436	3.12	0%
1.481	3.427	0%
1.508	3.308	0%
1.426	3.075	0%
1.027	3.329	0%
1.362	3.166	0%
1.484	3.326	0%
1.465	3.328	0%
1.491	3.329	0%
1.277	3.298	0%
1.39	3.341	0%
1.515	3.298	0%
1.521	3.31	0%
1.539	3.218	0%
1.476	3.314	0%
1.461	3.331	0%
1.497	3.33	0%
1.532	3.324	0%
1.435	3.288	0%
1.502	3.266	0%
1.525	3.198	0%
1.527	3.346	0%
1.469	3.324	0%
1.479	3.318	0%
1.433	3.293	0%
1.486	3.332	0%
1.482	3.259	0%
1.458	3.309	0%
1.494	3.306	0%
1.41	3.354	0%
1.46	3.353	0%
1.438	3.273	0%
1.539	3.105	0%
1.592	3.21	0%
1.484	3.286	0%
1.352	3.309	0%
1.445	3.231	0%
1.455	3.269	0%
1.442	3.329	0%
1.468	3.342	0%
1.499	3.314	0%
1.431	3.252	0%
1.486	3.285	0%
1.468	2.665	0%
1.476	3.313	0%
1.407	3.298	0%
1.531	3.306	0%
1.482	3.197	0%
1.476	3.224	0%
1.457	3.309	0%
1.297	3.322	0%
1.449	3.274	0%
1.49	3.17	0%
1.315	3.079	0%
1.464	3.295	0%
1.457	3.245	0%
1.46	3.286	0%
1.354	3.259	0%
1.452	3.268	0%
1.463	3.184	0%
1.483	3.309	0%
1.414	3.253	0%
1.49	3.296	0%
1.478	3.306	0%
1.493	3.2	0%
1.368	3.303	0%
1.469	3.307	0%
1.469	3.208	0%
1.481	3.136	0%
1.55	3.101	0%
1.451	3.293	0%
1.438	3.336	0%
1.449	3.468	0%
1.482	3.303	0%
1.483	3.309	0%
1.481	3.288	0%
1.471	3.307	0%
1.381	3.035	0%
1.469	3.325	0%
1.442	3.276	0%
1.514	3.275	0%
1.439	3.349	0%
1.497	3.331	0%
1.109	3.325	0%
1.497	3.261	0%
1.449	2.768	0%
1.351	3.308	0%
1.415	2.802	0%
1.382	3.209	0%
1.403	3.288	0%
1.483	3.063	0%
1.437	3.264	0%
1.454	3.343	0%
1.404	3.227	0%
1.554	3.286	0%
1.162	3.493	0%
1.489	2.989	0%
1.452	3.299	0%
1.513	3.115	0%
1.443	3.276	0%
1.478	3.293	0%
1.324	3.135	0%
1.282	3.304	0%
1.153	3.204	0%
1.505	3.304	0%
1.514	3.307	0%
1.508	3.301	0%
1.485	3.177	0%
1.509	3.3	0%
1.502	2.908	0%
1.508	3.235	0%
1.243	3.21	0%
1.449	3.301	0%
1.512	3.296	0%
1.509	3.319	0%
1.59	3.29	0%
1.506	3.174	0%
1.456	3.319	0%
1.373	3.302	0%
1.388	3.223	0%
1.36	3.341	0%
1.478	3.187	0%
1.392	2.826	0%
1.326	3.305	0%
1.516	3.336	0%
1.458	3.324	0%
1.519	3.23	0%
1.474	3.108	0%
1.508	3.286	0%
1.509	3.151	0%
1.447	3.282	0%
0.997	3.305	0%
1.504	3.305	0%
1.502	3.059	0%
1.288	3.288	0%
1.414	3.315	0%
1.743	3.318	0%
1.385	3.309	0%
1.503	3.249	0%
1.461	3.245	0%
1.475	3.599	0%
1.018	3.327	0%
1.502	3.236	0%
1.49	3.097	0%
1.428	3.308	0%
1.514	3.301	0%
1.512	3.312	0%
1.392	3.308	0%
1.509	3.267	0%
1.21	3.253	0%
1.477	3.208	0%
1.442	2.997	0%
1.511	3.248	0%
1.514	3.302	0%
1.496	3.102	0%
1.241	3.298	0%
1.501	3.302	0%
1.357	3.301	0%
1.524	3.326	0%
1.469	3.334	0%
1.5	3.306	0%
1.505	3.303	0%
1.463	3.266	0%
1.286	3.291	0%
1.504	3.327	0%
1.546	3.313	0%
1.501	3.246	0%
1.494	3.393	0%
1.392	3.298	0%
1.428	2.449	0%
1.515	3.279	0%
1.627	2.714	0%
1.499	3.03	0%
1.261	3.268	0%
1.494	3.258	0%
1.456	3.282	0%
1.418	3.317	0%
1.494	3.105	0%
1.286	3.297	0%
1.462	3.253	0%
1.425	3.308	0%
1.407	3.251	0%
1.479	3.248	0%
1.484	3.303	0%
1.419	3.301	0%
1.49	3.332	0%
1.481	3.221	0%
1.262	3.288	0%
1.445	3.259	0%
1.445	3.26	0%
1.484	3.207	0%
1.547	3.217	0%
1.463	3.278	0%
1.473	3.301	0%
1.489	3.303	0%
1.381	3.258	0%
1.468	3.313	0%
1.465	3.348	0%
1.522	3.326	0%
1.513	3.326	0%
1.439	3.303	0%
1.465	2.933	0%
1.377	3.26	0%
1.528	3.288	0%
1.465	3.333	0%
1.464	3.304	0%
1.408	3.312	0%
1.496	3.24	0%
1.461	3.135	0%
1.395	3.318	0%
1.466	3.342	0%
1.537	2.919	0%
1.45	3.297	0%
1.314	2.869	0%
1.433	3.308	0%
1.449	3.25	0%
1.454	3.328	0%
1.419	3.335	0%
1.414	3.197	0%
1.213	3.183	0%
1.392	3.321	0%
1.577	3.209	0%
1.407	3.421	0%
1.326	3.299	0%
1.353	3.307	0%
1.444	3.314	0%
1.631	3.282	0%
1.374	3.07	0%
1.343	3.286	0%
1.357	3.311	0%
1.436	3.299	0%
1.208	3.298	0%
1.416	3.297	0%
1.434	3.264	0%
1.308	3.203	0%
1.298	3.291	0%
1.439	3.272	0%
1.426	3.259	0%
1.437	3.178	0%
1.081	3.209	0%
1.436	3.307	0%
1.482	2.842	0%
1.486	3.349	0%
1.026	3.085	0%
1.44	3.303	0%
1.337	3.301	0%
1.445	3.267	0%
1.21	3.298	0%
1.234	3.271	0%
1.427	3.349	0%
1.18	3.293	0%
1.423	3.278	0%
1.437	3.33	0%
1.47	3.321	0%
1.23	3.07	0%
1.169	3.289	0%
1.464	3.298	0%
1.444	3.312	0%
1.423	3.283	0%
1.529	3.213	0%
1.381	3.296	0%
1.281	3.242	0%
1.37	3.247	0%
1.223	3.307	0%
1.453	3.268	0%
1.419	3.122	0%
1.42	3.302	0%
1.488	3.45	0%
1.479	3.307	0%
1.045	3.344	0%
1.447	3.231	0%
1.356	3.297	0%
1.447	3.255	0%
1.452	3.334	0%
1.439	3.291	0%
1.488	3.383	0%
1.417	3.302	0%
1.299	3.289	0%
1.449	3.295	0%
1.241	3.293	0%
1.491	3.217	0%
1.408	3.762	0%
1.266	3.278	0%
1.446	3.034	0%
1.436	3.301	0%
1.405	3.302	0%
1.455	3.217	0%
1.468	3.276	0%
1.459	3.297	0%
1.265	3.348	0%
1.475	3.271	0%
1.551	3.225	0%
1.45	3.212	0%
1.349	3.294	0%
1.444	3.034	0%
1.46	3.313	0%
1.093	3.251	0%
1.367	3.114	0%
1.452	3.255	0%
1.435	3.208	0%
1.45	3.281	0%
1.384	3.258	0%
1.389	3.127	0%
1.263	3.305	0%
1.462	3.318	0%
1.453	3.308	0%
1.489	3.309	0%
1.187	3.225	0%
1.309	3.308	0%
1.466	3.283	0%
1.441	3.22	0%
1.483	3.023	0%
1.45	3.126	0%
1.144	3.308	0%
1.463	3.162	0%
1.451	3.26	0%
1.379	3.299	0%
1.45	3.054	0%
1.44	3.36	0%
1.388	3.247	0%
1.464	3.371	0%
1.25	3.311	0%
1.472	3.331	0%
1.454	3.304	0%
1.457	3.312	0%
1.136	2.785	0%
1.444	3.3	0%
1.457	3.286	0%
1.457	3.291	0%
1.425	3.201	0%
1.457	3.239	0%
1.437	3.273	0%
1.447	3.268	0%
1.427	3.13	0%
1.461	3.235	0%
1.443	3.218	0%
1.451	2.673	0%
1.215	3.263	0%
1.457	3.296	0%
1.455	3.301	0%
1.376	3.266	0%
1.407	3.304	0%
1.423	3.204	0%
1.448	3.208	0%
1.424	3.237	0%
1.468	3.294	0%
1.444	3.247	0%
1.43	3.292	0%
1.377	3.295	0%
1.414	3.258	0%
1.356	3.199	0%
1.436	3.304	0%
1.428	3.299	0%
1.304	3.288	0%
1.416	3.305	0%
1.429	3.284	0%
1.377	3.28	0%
1.405	3.316	0%
1.364	3.187	0%
1.286	3.259	0%
1.388	3.194	0%
1.125	3.241	0%
1.451	3.277	0%
1.386	3.3	0%
1.412	3.292	0%
1.403	3.249	0%
1.317	3.256	0%
1.432	2.914	0%
1.484	3.293	0%
1.267	3.292	0%
1.388	3.142	0%
1.378	3.245	0%
0.91	3.296	0%
1.395	3.29	0%
1.455	3.354	0%
1.468	3.086	0%
1.418	3.119	0%
1.292	3.21	0%
1.4	3.291	0%
1.367	3.243	0%
1.354	3.229	0%
1.335	3.149	0%
1.42	3.239	0%
1.404	3.282	0%
1.422	3.285	0%
1.311	3.289	0%
1.419	3.286	0%
1.374	3.285	0%
1.425	3.288	0%
1.39	3.33	0%
1.268	3.308	0%
1.207	3.323	0%
1.384	3.301	0%
1.356	3.26	0%
1.417	3.226	0%
1.431	3.081	0%
1.411	3.27	0%
1.449	3.322	0%
1.358	3.218	0%
1.362	3.292	0%
1.451	3.334	0%
1.357	3.313	0%
1.422	3.312	0%
1.357	3.256	0%
1.42	3.229	0%
1.373	3.177	0%
1.358	3.259	0%
1.413	3.147	0%
1.348	3.288	0%
1.054	3.227	0%
1.432	2.766	0%
1.013	3.22	0%
1.419	3.285	0%
1.401	2.846	0%
1.436	3.208	0%
1.44	3.279	0%
1.437	3.3	0%
1.383	3.108	0%
1.405	3.318	0%
1.212	3.277	0%
1.408	3.233	0%
1.363	2.973	0%
1.441	3.235	0%
1.455	3.239	0%
1.446	3.321	0%
1.311	3.289	0%
1.454	2.879	0%
1.511	3.237	0%
1.452	3.269	0%
1.407	2.697	0%
1.488	3.26	0%
1.457	3.328	0%
1.435	3.265	0%
1.386	3.288	0%
1.475	3.308	0%
1.238	3.256	0%
1.459	3.224	0%
1.503	3.263	0%
1.459	3.271	0%
1.401	3.241	0%
1.496	3.34	0%
1.521	3.155	0%
1.459	3.029	0%
1.491	3.156	0%
1.185	3.248	0%
1.48	3.188	0%
1.494	3.27	0%
1.509	2.981	0%
1.528	3.305	0%
1.49	3.273	0%
1.449	3.259	0%
1.26	3.291	0%
1.496	3.223	0%
1.51	3.141	0%
1.506	3.28	0%
1.419	3.127	0%
1.415	3.249	0%
1.478	3.297	0%
1.48	3.272	0%
1.503	3.282	0%
1.392	3.097	0%
1.426	3.255	0%
1.462	3.273	0%
1.43	3.191	0%
1.528	3.274	0%
1.494	3.288	0%
1.539	3.259	0%
1.523	3.261	0%
1.451	3.184	0%
1.345	3.313	0%
1.491	3.285	0%
1.381	3.175	0%
1.555	3.306	0%
1.522	3.151	0%
1.549	3.294	0%
1.5	3.162	0%
1.431	3.282	0%
1.575	3.171	0%
1.489	3.284	0%
1.598	3.211	0%
1.48	3.307	0%
1.585	3.233	0%
1.493	3.296	0%
1.556	3.017	0%
1.453	3.18	0%
1.553	3.288	0%
1.556	3.266	0%
1.564	2.736	0%
1.576	3.278	0%
1.473	3.112	0%
1.549	3.05	0%
1.59	3.225	0%
1.421	3.279	0%
1.565	3.214	0%
1.565	3.281	0%
1.58	3.276	0%
1.594	3.068	0%
1.476	3.081	0%
1.357	3.221	0%
1.444	3.12	0%
1.642	3.225	0%
1.585	3.379	0%
1.599	3.285	0%
1.374	3.281	0%
1.604	3.282	0%
1.574	3.282	0%
1.588	3.276	0%
1.184	2.857	0%
1.501	3.296	0%
1.495	3.193	0%
1.644	2.885	0%
1.678	3.225	0%
1.568	3.155	0%
1.568	3.293	0%
1.609	3.247	0%
1.768	3.186	0%
1.586	3.268	0%
1.526	3.088	0%
1.613	3.167	0%
1.333	3.218	0%
1.573	3.272	0%
1.58	3.322	0%
1.473	3.213	0%
1.597	3.428	0%
1.589	3.207	0%
1.608	3.175	0%
1.598	3.227	0%
1.494	3.251	0%
1.601	3.247	0%
1.43	3.314	0%
1.478	3.263	0%
1.605	3.286	0%
1.633	3.231	0%
1.619	3.19	0%
1.584	3.232	0%
1.415	3.227	0%
1.599	3.226	0%
1.668	3.142	0%
1.549	3.285	0%
1.295	2.879	0%
1.581	3.296	0%
1.623	2.91	0%
1.601	3.251	0%
1.37	3.252	0%
1.616	3.253	0%
1.621	3.228	0%
1.543	3.258	0%
1.686	3.24	0%
1.621	3.255	0%
1.585	3.256	0%
1.512	3.1	0%
1.673	3.306	0%
1.589	3.201	0%
1.551	3.231	0%
1.557	3.248	0%
1.635	3.1	0%
1.594	3.208	0%
1.506	3.238	0%
1.377	3.281	0%
1.236	3.152	0%
1.585	3.268	0%
1.712	3.17	0%
1.67	3.183	0%
1.648	3.098	0%
1.824	3.224	0%
1.371	3.229	0%
1.485	3.205	0%
1.498	3.249	0%
1.634	3.251	0%
1.624	3.207	0%
1.654	3.169	0%
1.58	3.179	0%
1.631	3.23	0%
1.663	3.237	0%
1.626	3.24	0%
1.669	3.155	0%
1.65	3.237	0%
1.469	3.271	0%
1.619	3.272	0%
1.633	3.254	0%
1.593	3.179	0%
1.633	3.195	0%
1.737	3.192	0%
1.631	3.249	0%
1.669	3.241	0%
1.284	3.249	0%
1.672	3.07	0%
1.448	3.213	0%
1.678	3.203	0%
1.538	3.253	0%
1.642	3.051	0%
1.631	3.177	0%
1.705	3.143	0%
1.747	3.215	0%
1.704	3.232	0%
1.656	3.21	0%
1.738	3.244	0%
1.7	3.326	0%
1.669	3.22	0%
1.774	3.18	0%
1.688	3.229	0%
2.022	3.214	0%
1.729	3.199	0%
1.739	3	0%
1.747	3.251	0%
1.721	3.249	0%
1.321	3.245	0%
1.751	3.118	0%
1.755	3.219	0%
1.288	3.332	0%
1.706	3.228	0%
1.695	3.431	0%
1.783	3.238	0%
1.679	3.087	0%
1.687	3.251	0%
1.769	3.276	0%
1.762	2.952	0%
1.611	3.23	0%
1.79	3.252	0%
1.818	2.862	0%
1.737	3.187	0%
1.755	3.216	0%
1.755	3.205	0%
1.81	3.253	0%
1.818	3.242	0%
1.847	3.252	0%
1.825	3.213	0%
1.818	3.222	0%
1.794	3.172	0%
1.805	3.181	0%
1.824	3.3	0%
1.799	3.23	0%
1.843	3.205	0%
1.666	3.224	0%
1.811	3.216	0%
1.792	3.232	0%
1.83	3.222	0%
1.777	2.769	0%
1.801	3.111	0%
1.811	3.295	0%
1.829	3.203	0%
1.94	3.258	0%
1.853	2.96	0%
1.794	3.225	0%
1.856	3.221	0%
1.857	3.035	0%
1.783	3.223	0%
1.811	3.011	0%
1.846	3.223	0%
1.965	3.157	0%
1.855	3.142	0%
1.62	3.224	0%
1.843	3.223	0%
1.795	3.271	0%
1.784	3.169	0%
1.853	2.948	0%
1.798	3.04	0%
1.845	3.203	0%
1.788	2.78	0%
1.803	3.233	0%
1.859	3.168	0%
1.58	3.244	0%
1.844	3.119	0%
1.847	3.145	0%
1.471	3.218	0%
1.841	3.229	0%
1.842	3.196	0%
1.822	3.209	0%
1.837	3.066	0%
1.658	2.957	0%
1.724	3.191	0%
1.862	3.214	0%
1.829	3.17	0%
1.819	3.224	0%
1.819	3.238	0%
1.876	3.221	0%
1.599	3.212	0%
1.855	3.269	0%
1.829	3.232	0%
1.777	2.414	0%
1.776	3.068	0%
1.758	3.167	0%
1.806	3.189	0%
1.687	3.227	0%
1.81	3.232	0%
1.809	2.715	0%
1.692	3.226	0%
1.759	2.866	0%
1.821	3.23	0%
1.545	2.893	0%
1.774	3.177	0%
1.864	3.226	0%
1.792	3.214	0%
1.825	2.56	0%
1.813	3.219	0%
1.807	2.933	0%
1.75	3.199	0%
1.848	3.225	0%
1.742	3.156	0%
1.339	3.219	0%
1.751	3.237	0%
1.749	3.311	0%
1.805	3.199	0%
1.792	2.729	0%
1.788	3.232	0%
1.742	3.232	0%
1.789	3.185	0%
1.771	3.223	0%
1.784	3.236	0%
1.734	3.069	0%
1.808	3.166	0%
1.817	3.251	0%
1.746	3.253	0%
1.849	3.118	0%
1.759	2.884	0%
1.628	3.222	0%
1.792	3.3	0%
1.707	3.332	0%
1.793	3.228	0%
1.817	3.169	0%
1.628	3.205	0%
1.74	3.174	0%
1.724	3.075	0%
1.782	3.231	0%
1.787	3.251	0%
1.687	3.234	0%
1.781	3.194	0%
1.76	3.172	0%
1.735	2.889	0%
1.84	2.7	0%
1.786	3.115	0%
1.663	3.194	0%
1.771	3.084	0%
1.775	3.2	0%
1.775	3.2	0%
1.811	2.898	0%
1.788	3.188	0%
1.737	3.205	0%
1.735	3.092	0%
1.35	3.163	0%
1.802	3.262	0%
1.734	3.22	0%
1.76	3.211	0%
1.75	3.194	0%
1.689	3.194	0%
1.766	2.934	0%
1.781	3.167	0%
1.666	3.185	0%
1.786	2.982	0%
1.865	3.117	0%
1.85	3.151	0%
1.713	3.173	0%
1.779	3.195	0%
1.788	3.115	0%
1.721	3.157	0%
1.676	3.198	0%
1.792	2.853	0%
1.736	3.124	0%
1.85	3.221	0%
1.784	3.139	0%
1.782	3.153	0%
1.689	3.417	0%
1.726	3.18	0%
1.77	3.163	0%
1.791	3.113	0%
1.738	3.207	0%
1.789	3.178	0%
1.729	3.184	0%
1.795	3.179	0%
1.688	3.117	0%
1.788	3.145	0%
1.733	3.211	0%
1.789	3.204	0%
1.675	3.192	0%
1.783	3.199	0%
1.774	3.09	0%
1.751	3.177	0%
1.799	3.164	0%
1.803	3.172	0%
1.851	2.992	0%
1.766	3.136	0%
1.504	3.197	0%
1.712	3.184	0%
1.744	3.196	0%
1.79	3.156	0%
1.775	2.986	0%
1.776	3.019	0%
1.576	3.196	0%
1.747	3.203	0%
1.804	3.117	0%
1.862	3.154	0%
1.425	3.238	0%
1.758	3.146	0%
1.751	3.17	0%
1.753	3.162	0%
1.769	2.997	0%
1.609	3.181	0%
1.589	3.217	0%
1.783	3.175	0%
1.732	3.188	0%
1.638	3.169	0%
1.74	3.228	0%
1.357	3.187	0%
1.619	3.103	0%
1.747	3.193	0%
1.583	3.177	0%
1.736	3.191	0%
1.815	3.168	0%
1.723	3.195	0%
1.697	3.021	0%
1.718	3.155	0%
1.754	3.167	0%
1.743	3.202	0%
1.663	3.195	0%
1.743	3.156	0%
1.874	3.183	0%
1.734	3.175	0%
1.761	3.13	0%
1.364	3.13	0%
1.636	3.123	0%
1.718	3.159	0%
1.67	3.222	0%
1.731	3.189	0%
1.678	3.171	0%
1.733	3.195	0%
1.713	3.198	0%
1.791	3.148	0%
1.726	2.94	0%
1.741	2.981	0%
1.79	3.175	0%
1.848	3.204	0%
1.228	3.143	0%
1.722	3.117	0%
1.709	3.177	0%
1.282	3.164	0%
1.758	3.132	0%
1.672	3.161	0%
1.698	3.09	0%
1.656	3.129	0%
1.574	3.121	0%
1.789	3.234	0%
1.718	3.31	0%
1.729	3.147	0%
1.843	3.171	0%
1.732	3.176	0%
1.454	3.149	0%
1.746	3.19	0%
1.673	3.13	0%
1.748	3.166	0%
1.752	3.145	0%
1.679	3.084	0%
1.71	3.109	0%
1.749	3.181	0%
1.752	3.047	0%
1.743	3.136	0%
1.741	3.133	0%
1.744	3.177	0%
1.458	2.814	0%
1.626	3.101	0%
1.691	2.932	0%
1.746	3.042	0%
1.49	3.207	0%
1.735	3.204	0%
1.699	3.175	0%
1.68	3.157	0%
1.732	3.037	0%
1.801	3.151	0%
1.787	3.078	0%
1.764	3.179	0%
1.778	3.145	0%
1.837	3.288	0%
1.81	3.12	0%
1.788	3.163	0%
1.808	3.061	0%
1.773	3.188	0%
1.81	3.159	0%
1.746	3.172	0%
1.665	2.643	0%
1.821	3.13	0%
1.806	3.151	0%
1.755	3.21	0%
1.747	3.149	0%
1.783	3.226	0%
1.749	3.059	0%
1.811	3.175	0%
1.82	3.065	0%
1.811	3.178	0%
1.809	3.009	0%
1.826	2.582	0%
1.856	3.133	0%
1.814	3.126	0%
1.84	3.175	0%
1.815	3.163	0%
1.836	3.401	0%
1.837	3.175	0%
1.837	3.148	0%
1.838	2.522	0%
1.781	3.145	0%
1.821	3.074	0%
1.807	2.551	0%
1.913	3.24	0%
1.896	3.182	0%
1.708	3.128	0%
1.781	3.167	0%
1.849	2.959	0%
1.921	3.176	0%
1.797	3.071	0%
1.866	3.166	0%
1.967	3.178	0%
1.786	3.186	0%
1.824	3.214	0%
1.806	3.16	0%
1.864	3.095	0%
1.856	3.185	0%
1.877	3.176	0%
1.86	3.146	0%
1.835	3.169	0%
1.827	3.142	0%
1.918	3.123	0%
1.757	3.098	0%
1.943	3.155	0%
1.901	3.146	0%
1.929	3.142	0%
1.889	2.901	0%
1.882	3.171	0%
1.851	3.138	0%
1.883	3.186	0%
1.822	3.12	0%
1.908	3.212	0%
1.823	3.157	0%
1.855	3.128	0%
1.764	3.155	0%
1.905	3.231	0%
1.922	3.221	0%
1.877	3.167	0%
1.866	3.105	0%
1.89	3.099	0%
1.91	2.917	0%
1.888	3.174	0%
1.828	3.21	0%
1.868	3.295	0%
1.931	2.938	0%
1.853	3.16	0%
1.642	3.189	0%
1.758	3.18	0%
1.46	3.185	0%
1.922	3.18	0%
1.92	3.088	0%
1.886	3.186	0%
1.893	3.191	0%
1.433	3.188	0%
2.03	3.217	0%
1.908	3.109	0%
1.859	3.187	0%
1.805	3.196	0%
1.925	3.197	0%
1.934	3.098	0%
1.922	3.171	0%
1.68	3.169	0%
1.9	2.7	0%
1.935	3.135	0%
1.925	3.258	0%
1.933	3.126	0%
1.725	3.014	0%
1.93	3.149	0%
1.811	3.054	0%
1.553	3.182	0%
1.852	3.185	0%
1.922	3.115	0%
1.847	3.145	0%
1.949	3.148	0%
1.851	3.241	0%
1.815	3.182	0%
1.924	3.182	0%
1.89	3.179	0%
1.996	3.014	0%
1.911	3.09	0%
1.813	3.163	0%
1.903	3.121	0%
1.999	3.134	0%
1.9	3.402	0%
1.976	3.164	0%
[truncated: 23,592 more rows]
